# Supplementary material for: Migraine Headaches after Major Surgery with General or Neuraxial Anesthesia: A Nationwide Propensity-Score Matched Study
Source: Int J Environ Res Public Health. 2021 Dec 30;19(1):362. doi: 10.3390/ijerph19010362 (PMC8744620; doi:10.3390/ijerph19010362)
Supplement: Supplementary file 1 [file ijerph-19-00362-s001.zip]

Archive with 1 entries (1 files):
- ijerph-1488877-supplementary.pdf
